# Supplementary material for: Distinct CD16a features on human NK cells observed by flow cytometry correlate with increased ADCC
Source: Sci Rep. 2024 Apr 4;14:7938. doi: 10.1038/s41598-024-58541-6 (PMC10995120; doi:10.1038/s41598-024-58541-6)
Supplement: Supplementary file 2 — Supplementary Information 2. [file 41598_2024_58541_MOESM2_ESM.xlsx]

## Sheet: K20
Permethylated glycan species identified by ESI-MS/MS for the YTS-CD16a cells treated with 20 micromolar kifunensine.
INTENSITY	M/Z	CHARGE	TIME	SPECIES	N-GLYCAN TYPE	M/Z EXPECTED	ERROR (PPM)	MS2 FEATURES	oligomannose	hybrid	complex
88700000	681.331	1	*	3Hex	cellulose	681.33	0.146772
59900000	885.43	1	*	4Hex	cellulose	885.43	0.203291
22800000	1209.59	2	~ 33	Man9	oligomannose	1209.59	0.777126	YES	22800000
10100000	1107.54	2	~ 31	Man8	oligomannose	1107.54	0.297959	YES	10100000
6620000	1089.53	1	*	5Hex	cellulose	1090.54	924.388
4870000	1005.49	2	~ 28	Man7	oligomannose	1005.49	0.0198909	YES	4870000
4620000	1087.02	2		1-9-0-0	truncMan9	1087.02	0.459972
3260000	1218.91	3					na
3240000	903.436	2		Man6	oligomannose	903.436	0.332066	YES	3240000
3190000	814.054	3		Man9	oligomannose	814.053	0.270253		3190000
3190000	984.972	2		1-8-0-0	truncMan8	984.972	0.0913731
2790000	1345.67	1		2-3-1-0	hybrid	1345.67	0.193212	YES		2790000
2750000	1216.25	3		5-6-0-3	complex	1216.25	0.567316	YES			2750000
2730000	1293.63	1	*	6Hex	cellulose	1293.63	0.0231906
2520000	862.409	2	*	8Hex	cellulose	862.409	0.289886
2300000	1334.66	1		1-5-0-0	truncMan5	1334.66	0.209792
1980000	780.873	2		1-6-0-0	truncMan6	780.873	0.204899
1960000	760.36	2	*	7Hex	cellulose	760.359	0.31564
1940000	1016.64	1					na
1890000	1039.69	1					na
1670000	964.459	2	*	9Hex	cellulose	964.459	0.27995
1530000	1171.58	1		Man3	oligomannose	1171.58	0.213386	YES	1530000
1400000	1497.73	1	*	7Hex	cellulose	1497.73	0.534142
1210000	1339.3	3					na
1130000	801.386	2		Man5	oligomannose	801.386	0.0124784		1130000
1080000	967.483	1		2-2-0-0	degraded byproduct	967.483	0.0826888
1030000	995.988	2					na
1010000	1311.64	2					na
1000000	1311.64	2		Man10	oligomannose	1311.64	0.731911	YES	1000000
929000	1538.76	1		1-6-0-0	truncMan6	1538.76	0.292444
918000	1538.76	1		1-6-0-0	truncMan6	1538.76	0.292444
890000	1816.87	2					na
881000	1816.87	2					na
868000	1701.83	1	*	8Hex	cellulose	1701.83	0.193909
810000	1336.65	3		5-6-0-4	complex	1336.64	0.583551	YES			810000
706000	1375.68	1		Man4	oligomannose	1375.68	0.188997	YES	706000
673000	1742.86	1		1-7-0-0	truncMan7	1742.86	0.12623
669000	1812.89	2		5-6-0-3	complex	1812.89	0.121353	YES			669000
666000	1742.86	1		1-7-0-0	truncMan7	1742.86	0.12623
640000	1579.78	1		Man5	oligomannose	1579.78	0.379799	YES	640000
531000	1407.69	2		4-5-0-2	complex	1407.69	0.213116	YES			531000
529000	1987.98	1		Man7	oligomannose	1987.98	0.980894	YES	529000
505000	1783.88	1		Man6	oligomannose	1783.88	0.375585	YES	505000
486000	1625.29	2		5-6-2-1	complex	1625.8	313.15	maybe?			486000
445000	1805.88	2					na
441000	1805.88	2					na
440000	1331.97	3					na
309000	1946.96	1		1-8-0-0	truncMan8	1946.96	0.205449
282000	1411.67	2					na
275000	1905.93	1	*	9Hex	cellulose	1905.93	0.0262339
244000	1997.46	2					na
181000	1307.65	2		4-5-3-0	complex	1307.65	0.0382366	YES			181000
171000	1400.68	2					na
157000	1993.47	2		5-6-0-4	complex	1993.47	0.506654	YES			157000
134000	1973.97	1					na
102000	1968.99	1		3-4-2-0	hybrid	1968.99	0.543426	YES		102000
92300	1986.46	2					na	TOTAL	50240000	2892000	5584000	58716000	100
	not highlighted in figure

## Sheet: K100
Permethylated glycan species identified by ESI-MS/MS for the YTS-CD16a cells treated with 100 micromolar kifunensine.
INTENSITY	M/Z	CHARGE	TIME	SPECIES	N-GLYCAN TYPE	M/Z EXPECTED	ERROR (PPM)	MS2 FEATURES	oligomannose	hybrid	complex
62400000	681.33	1	*	3Hex	cellulose	681.33	0
43600000	885.43	1	*	4Hex	cellulose	885.43	0.31623
37300000	1209.59	2	~ 33	Man9	oligomannose	1209.59	0.529107	YES	37300000
10100000	1107.54	2	~ 31	Man8	oligomannose	1107.54	0.207668	YES	10100000
8300000	1087.52	2					na
5770000	1089.53	1	*	5Hex	cellulose	1090.54	924.48
5630000	814.053	3		Man9	oligomannose	814.053	0.14741		5630000
5260000	984.973	2		1-8-0-0	truncMan8	984.972	0.192899
5040000	1005.49	2	~ 28	Man7	oligomannose	1005.49	0.0795635	YES	5040000
4160000	1218.91	3					na
3200000	862.409	2	*	8Hex	cellulose	862.409	0.173931
2890000	1293.63	1	*	6Hex	cellulose	1293.63	0.0231906
2730000	903.436	2		Man6	oligomannose	903.436	0.332066	YES	2730000
2570000	964.459	2	*	9Hex	cellulose	964.459	0.176265
2450000	1202.58	2					na
2430000	1193.57	2					na
2330000	780.873	2		1-6-0-0	truncMan6	780.873	0.0768371
2320000	760.36	2	*	7Hex	cellulose	760.359	0.31564
2100000	1345.67	1		2-3-1-0	hybrid	1345.67	0.1189	YES		2100000
1990000	1016.64	1					na
1660000	1334.66	1		1-5-0-0	truncMan5	1334.66	0.209792
1600000	1497.73	1	*	7Hex	cellulose	1497.73	0.534142
1600000	1339.3	3					na
1500000	1216.25	3		5-6-0-3	complex	1216.25	0.649536	YES			1500000
1410000	1311.64	2		2-10-0-0	oligomannose	1311.64	0.65567		1410000
1400000	1039.69	1					na
1270000	1171.58	1		Man3	oligomannose	1171.58	0.0426773	YES	1270000
990000	801.386	2		Man5	oligomannose	801.386	0.0124784		990000
986000	1701.83	1	*	8Hex	cellulose	1701.83	0.193909
975000	1538.76	1		1-6-0-0	truncMan6	1538.76	0.162469
972000	1816.87	2					na
839000	1742.86	1		1-7-0-0	truncMan7	1742.86	0.240984
739000	1336.65	3		5-6-0-4	complex	1336.64	0.508736	YES			739000
667000	1331.97	3					na
606000	1625.29	2		5-6-2-1	complex	1625.8	313.273	maybe?			606000
570000	1375.68	1		Man4	oligomannose	1375.68	0.407071	YES	570000
528000	1407.69	2		4-5-0-2	complex	1407.69	0.213116	YES			528000
510000	1805.88	2					na
482000	1579.78	1		Man5	oligomannose	1579.78	0.253199	YES	482000
455000	1946.95	1		1-8-0-0	truncMan8	1946.96	0.359536
387000	1987.98	1		Man7	oligomannose	1987.98	0.125756	YES	387000
379000	1812.89	2		5-6-0-3	complex	1812.89	0.0110321	YES			379000
375000	1905.93	1	*	9Hex	cellulose	1905.93	0.0262339
284000	1783.88	1		Man6	oligomannose	1783.88	0.375585	YES	284000
280000	1411.67	2					na
257000	1997.45	2					na
191000	1400.68	2					na
182000	1993.47	2		5-6-0-4	complex	1993.47	0.155508	YES			182000
179000	1973.97	1					na
170000	1307.65	2		4-5-3-0	complex	1307.65	0.650023	YES			170000
98400	1986.46	2					na
82900	1968.99	1		3-4-2-0	hybrid	1968.99	0.492639	YES		82900
								TOTAL	66193000	2182900	4104000	72479900	100

## Sheet: WT
Permethylated glycan species identified by ESI-MS/MS for the YTS-CD16a cells.
INTENSITY	M/Z	CHARGE	TIME	SPECIES	N-GLYCAN TYPE	M/Z EXPECTED	ERROR (ppm)	MS2 FEATURES	oligomannose	hybrid	complex
88100000	681.331	1	*	3Hex	cellulose	681.33	0.440315
61900000	885.43	1	*	4Hex	cellulose	885.43	0.135527
9900000	1345.67	1		2-3-1-0	hybrid	1345.67	0.0297249	YES		9900000
8270000	1089.53	1	*	5Hex	cellulose	1089.53	0.0458913
6440000	1107.54	2	~ 31	Man8	oligomannose	1107.54	0.0270872	YES	6440000
5380000	1091.53	3		5-6-2-1	complex	1091.53	4.59905	YES			5380000
4960000	984.972	2		1-8-0-0	truncMan8	984.972	0.0913731
4650000	1209.59	2	~ 33	Man9	oligomannose	1209.59	0.281088	YES	4650000
4340000	1218.91	3	3656.73				na
4180000	1220.6	2		4-5-2-0	complex	1220.6	0.770112	YES			4180000
4090000	862.409	2	*	8Hex	cellulose	862.409	0.0579771
3950000	1005.49	2	~ 28	Man7	oligomannose	1005.49	0.0198909	YES	3950000
3850000	995.988	2		3-4-2-0	hybrid	995.988	0.0903625	YES		3850000
3760000	1293.63	1	*	6Hex	cellulose	1293.63	0.286017
3570000	903.436	2		Man6	oligomannose	903.436	0.221377	YES	3570000
3490000	1216.25	3		5-6-0-3	complex	1216.25	0.649536	YES			3490000
2990000	760.36	2	*	7Hex	cellulose	760.359	0.31564
2740000	780.873	2		1-6-0-0	truncMan6	780.873	0.204899
2610000	909.569	1					na
2490000	612.919	2					na
2300000	1004.15	3		4-5-1-2	complex	1004.15	0.318677	YES			2300000
2090000	964.459	2	*	9Hex	cellulose	964.459	0.27995
1940000	1062.18	3		4-5-2-2	complex	1062.18	0.0847314	YES			1940000
1860000	1153.89	3		5-6-1-2	complex	1153.89	0.181993	YES			1860000
1850000	1211.59	3					na
1830000	908.943	2		3-4-1-0	hybrid	908.944	0.429069	YES		1830000
1710000	923.585	1					na
1700000	831.559	1					na
1640000	801.386	2		Man5	oligomannose	801.386	0.137262		1640000
1580000	1006.81	3					na
1470000	1701.83	1		8Hex	cellulose	1701.83	0.0411322
1550000	1339.3	3					na
1460000	1064.84	3					na
1230000	1098.04	2		3-5-2-0	hybrid	1098.04	0.437143	YES (two)		1230000
1210000	1538.76	1		1-6-0-0	truncMan6	1538.76	0.487407
1160000	1066.59	2		10Hex	cellulose	1066.51	76.1175
1190000	1171.58	1		Man3	oligomannose	1171.58	0.213386	YES	1190000
1090000	1336.65	3		5-6-0-4	complex	1336.64	0.957622	YES			1090000
1080000	1307.65	2		4-5-3-0	complex	1307.65	0.420603	YES			1080000
1080000	1314.14	2		4-5-1-1	complex	1314.14	0.0989237	YES			1080000
1050000	946.12	3		4-5-0-2	complex	946.12	0.0634169	YES			1050000
1020000	1816.87	2					na
974000	919.929	4					na
972000	1494.73	2		4-5-1-2	complex	1494.73	0.133803	YES			972000
914000	1332.31	3		5-6-2-3	complex	1332.31	0.953229	YES			914000
831000	917.938	4		5-6-0-3	complex	917.938	0.10894	YES			831000
879000	1579.78	1		Man5	oligomannose	1579.78	0.379799	YES	879000
768000	1581.78	2		4-5-2-2	complex	1581.78	3.15468	YES			768000
758000	1311.64	2		Man10	oligomannose	1311.64	0.350707	YES	758000
757000	1581.78	2					na
698000	1812.89	2		5-6-0-3	complex	1812.89	0.0110321	YES			698000
677000	1742.86	1					na
667000	1625.79	2		5-6-2-1	complex	1625.8	4.74843	maybe?			667000
664000	1783.88	1		Man6	oligomannose	1783.88	0.0952978	YES	664000
655000	1585.76	2					na
641000	1407.69	2		4-5-0-2	complex	1407.69	0.426231	YES			641000
595000	1008.48	2					na
578000	948.776	3					na
556000	1805.88	2		5-6-2-2?	does not match	1806.39	282.475	NO
466000	1133.56	2		4-5-1-0	complex	1133.56	0.0529307	YES			466000
430000	1905.93	1		9Hex	cellulose	1905.93	0.498445
436000	1394.18	2					na
434000	929.457	2		4-3-1-0	complex	929.457	0.150626	YES			434000
413000	1400.68	2		4-5-2-1?	does not match	1401.19	363.599	maybe?
384000	1168.56	2		11Hex	cellulose	1168.56	0.333744
412000	1968.99	1		3-4-2-0	hybrid	1968.99	0.645002	YES		412000
405000	1987.98	1		Man7	oligomannose	1987.98	0.377267	YES	405000
375000	1411.67	2					na
365000	1946.96	1		1-8-0-0	truncMan8	1946.96	0.102724
355000	1393	3					na
346000	1276.94	3					na
345000	1193.57	2					na
312000	1487.72	2					na
309000	1794.9	1		3-4-1-0	hybrid	1794.9	0.479136	YES		309000
281000	1375.68	1		Man4	oligomannose	1375.68	0.261688	YES	281000
267000	1997.46	2					na
264000	1274.28	3		5-6-1-3	complex	1274.28	0.368835	YES			264000
223000	1390.34	3		5-6-3-3	complex	1390.34	0.359624	YES			223000
222000	1156.55	3					na
157000	1993.47	2		5-6-0-4	complex	1993.47	0.105344	YES			157000
120000	1728.84	1					na
68100	1719.34	2		5-6-1-2	complex	1719.34	0.0872426	YES			68100
61900	1835.92	1		4-3-1-0	complex	1835.92	0.114384	YES			61900
	not highlighted in figure							TOTAL	24427000	17531000	30615000	72573000	100

## Sheet: E1
Permethylated glycan species identified by ESI-MS/MS for the YTS-CD16a E1 clone.
INTENSITY	M/Z	CHARGE	TIME	SPECIES	N-GLYCAN TYPE	M/Z EXPECTED	ERROR (ppm)	MS2 FEATURES	oligomannose	hybrid	complex
162000000	681.33	1	*	3Hex	cellulose	681.33	0.146772
123000000	885.43	1	*	4Hex	cellulose	885.43	0.42917
47600000	1345.67	1		2-3-1-0	hybrid	1345.67	0.490461	YES		47600000
12200000	1089.53	1	*	5Hex	cellulose	1089.53	0.229457
11500000	1107.54	2	~ 31	Man8	oligomannose	1107.54	0.0632034	YES	11500000
7990000	1209.59	2	~ 33	Man9	oligomannose	1209.59	0.198415	YES	7990000
7460000	612.919	2					na
6180000	1005.49	2	~ 28	Man7	oligomannose	1005.49	0.119345	YES	6180000
6060000	995.988	2		3-4-2-0	hybrid	995.988	0.0903625	YES		6060000
5910000	903.436	2		Man6	oligomannose	903.436	0.110689	YES	5910000
5810000	1216.25	3		5-6-0-3	complex	1216.25	0.320657	YES			5810000
5620000	1579.78	1		Man5	oligomannose	1579.78	0.379799	YES	5620000
5360000	984.973	2		1-8-0-0	truncMan8	984.972	0.192899
4520000	1293.63	1	*	6Hex	cellulose	1293.63	0.0231906
4410000	909.569	1					na
4190000	908.943	2		3-4-1-0	hybrid	908.944	0.319052	YES		4190000
3890000	801.386	2		Man5	oligomannose	801.386	0.0124784	YES	3890000
3560000	1098.04	2		3-5-2-0	hybrid	1098.04	0.0182143	YES		3560000
3440000	780.596	2		1-6-0-0	truncMan6	780.873	354.783
3300000	1816.87	2					na
3060000	1171.58	1		Man3	oligomannose	1171.58	0.554805	YES	3060000
2940000	1211.59	3					na
2790000	1783.88	1		Man6	oligomannose	1783.88	0.319528	YES	2790000
2770000	1812.89	2		5-6-0-3	complex	1812.89	0.209611	YES			2770000
2730000	1339.3	3					na
2640000	1538.76	1		1-6-0-0	truncMan6	1538.76	0.0974813
2590000	923.585	1					na
2570000	831.559	1					na
2420000	1494.73	2		4-5-1-2	complex	1494.73	0.334508	YES			2420000
2360000	1004.15	3		4-5-1-2	complex	1004.15	0.179256	NO MS2 FOUND			2360000
2280000	1307.63	2		4-5-3-0	complex	1307.65	12.274	YES			2280000
2280000	1968.99	1		3-4-2-0	hybrid	1968.99	0.645002	YES		2280000
2240000	1062.18	3		4-5-2-2	complex	1062.18	0.291853	YES			2240000
2020000	1336.66	3		5-6-0-4	complex	1336.64	10.3094	YES			2020000
2010000	1581.78	2		4-5-2-2	complex	1581.78	0.689099	YES			2010000
1990000	1987.98	1		Man7	oligomannose	1987.98	1.63482	YES	1990000
1930000	1311.64	2		Man10	oligomannose	1311.64	0.426948	YES	1930000
1880000	1805.88	2		5-6-2-2?	does not match	1806.39	na
1860000	1314.14	2		4-5-1-1	complex	1314.14	0.251114	YES			1860000
1860000	1407.69	2		4-5-0-2	complex	1407.69	0.142077	YES			1860000
1630000	862.409	2	*	8Hex	cellulose	862.409	0.0579771
1620000	1064.84	3					na
1580000	760.359	2	*	7Hex	cellulose	760.359	0.210427
1470000	1742.86	1					na
1430000	1585.76	2					na
1370000	1794.9	1		3-4-1-0	hybrid	1794.9	0.200568	YES		1370000
1360000	1332.31	3		5-6-2-3	complex	1332.31	2.97978	YES			1360000
1340000	1625.79	2		5-6-2-1	complex	1625.8	4.44089	YES			1340000
1300000	946.12	3		4-5-0-2	complex	946.12	0.465057	YES			1300000
1220000	1701.83	1		8Hex	cellulose	1701.83	0.252669
1210000	1375.68	1		Man4	oligomannose	1375.68	0.319841	YES	1210000
1160000	1701.83	1		8Hex	cellulose	1701.83	0.0411322
1070000	964.459	2	*	9Hex	cellulose	964.459	0.134791
1070000	1946.96	1		1-8-0-0	truncMan8	1946.96	0.102724
990000	1997.45	2					na
946000	1411.67	2					na
907000	919.929	4					na
770000	948.776	3					na
758000	1393	3					na
707000	1487.72	2					na
687000	1400.68	2		4-5-2-1?	does not match	1401.19	363.884
670000	1133.56	2		4-5-1-0	complex	1133.56	0.317584	YES			670000
636000	1276.94	3					na
594000	1390.34	3		5-6-3-3	complex	1390.34	0.0719247	YES			594000
570000	1274.28	3		5-6-1-3	complex	1274.28	0.180494	YES			570000
535000	1905.93	1		9Hex	cellulose	1905.93	1.18053
442000	1993.47	2		5-6-0-4	complex	1993.47	1.25911	YES			442000
283000	1835.92	1		4-3-1-0	complex	1835.92	0.277789	YES			283000
276000	1719.34	2		5-6-1-2	complex	1719.34	0.261728	YES			276000
	not highlighted in figure							TOTAL	52070000	65060000	32465000	149595000	100
